# Supplementary material for: Brucella abortus Rough-Type Mutant Induces Ferroptosis and More Oxidative Stress in Infected Macrophages
Source: Pathogens. 2023 Sep 23;12(10):1189. doi: 10.3390/pathogens12101189 (PMC10609801; doi:10.3390/pathogens12101189)
Supplement: Supplementary file 1 [file pathogens-12-01189-s001.zip]

Archive with 1 entries (1 files):
- pathogens-2537991-supplementary.pdf
